# Supplementary material for: Cycloadditions as a Sweet Route to ‘Double C-Glycosylation’
Source: Biomolecules. 2025 Jun 19;15(6):905. doi: 10.3390/biom15060905 (PMC12190653; doi:10.3390/biom15060905)
Supplement: Supplementary file 1 [file biomolecules-15-00905-s001.zip]

Archive with 1 entries (1 files):
- biomolecules-3671963-supplementary.pdf
